# Supplementary material for: Signal Peptide-Binding Drug as a Selective Inhibitor of Co-Translational Protein Translocation
Source: PLoS Biol. 2014 Dec 2;12(12):e1002011. doi: 10.1371/journal.pbio.1002011 (PMC4251836; doi:10.1371/journal.pbio.1002011)
Supplement: Data S1 — Data for graphs in Figures 1-7 and Figures S1-S9. (XLSX) [file pbio.1002011.s010.xlsx]

## Sheet: Figure 1C
CD4 expression level in SupT1, Hela.CD4 and U87.CD4
	SupT1							mean	STD
	0.12	0.17	0.18	0.19	0.16			0.164	0.0270185
	0.14	0.18	0.2	0.19	0.17			0.176	0.0230217
	0.41	0.5	0.53	0.5	0.36			0.46	0.0717635
	0.84	0.81	0.93	0.87	0.78			0.846	0.0577062
	Hela
	0.15	0.16	0.125	0.112	0.077	0.036		0.11	0.032874
	0.14	0.16	0.116	0.11	0.097	0.038		0.110167	0.0251952
	0.34	0.34	0.282	0.304	0.36	0.154		0.296667	0.0314833
	0.69	0.717	0.753	0.628	0.585			0.6746	0.0677886
	U87
	0.032	0.038	0.061	0.076				0.05175	0.0204349
	0.051	0.055	0.061	0.082				0.06225	0.0137931
	0.314	0.34	0.345	0.263				0.3155	0.0375455
	0.718	0.668	0.82	0.72				0.7315	0.0637155

## Sheet: Figure 1D
CD4 expression level in primary T-cells from human, macaque and mouse CD4
	Mouse CD4	Macaque CD4	Human CD4
	1.017	0.903	0.943667
	0.997	0.602	0.635667
	1.017	0.185	0.248
	0.98	0.134	0.216667

## Sheet: Figure 1E
Flow cytometry analysis of different cell surface receptors - effect of CADA on receptor expression
	expression level of receptor in CADA-treated as compared to non-treated control
							mean	STD
		CD4	16.4	18.2	17.5		17.3667	0.907377
		CD5	95.1	97.4	97		96.5	1.22882
		CD25	90	88.5	96.8		91.7667	4.42305
		CD38	95.5	96.1	90.6		94.0667	3.01717
		CD45	86.5	100.2			93.35	9.68736
		CD54	82.5	95.6	97.5		91.8667	8.16721
		CD58	102.9	105.3	118.3		108.833	8.28573
		CD86	101	102.1	103.1		102.067	1.0504
		HLA-DR	95.3	93.6	104.8		97.9	6.03573
		CXCR4	104.9	123.7	107.1		111.9	10.2781
		DC-SIGN	86.3	99.6	97.5		94.4667	7.15006

## Sheet: Figure 1F
Surface receptor expression in transfected HEK293T cells
	hCD4				mean	STD
	92	99	106		99	7
	71	76	80		75.6667	4.50925
	22	19	21		20.6667	1.52753
	VCAM-1
	107	106	109		107.333	1.52753
	109	124	124		119	8.66025
	108	101	116		108.333	7.50555
	CD8a
	87	98	95		93.3333	5.68624
	102	103	95		100	4.3589
	128	115	108		117	10.1489
	HLA-A3
	80	101	96		92.3333	10.9697
	81	90	98		89.6667	8.5049
	97	91			94	4.24264

## Sheet: Figure 1G
CD4 expression in PBMC is reversible - CADA washout at day 3
		3.2 µM			mean
	day 0	1	1		1
	day 3	0.236	0.256		0.246
	day 6	1.043	0.94		0.9915
	day 9	1.002	0.981		0.9915
		0.65 µM
	day 0	1	1		1
	day 3	0.614	0.651		0.6325
	day 6	0.909	0.872		0.8905
	day 9	0.973	0.967		0.97
		0.13 µM
	day 0	1	1		1
	day 3	0.954	0.91		0.932
	day 6	1.043	1.051		1.047
	day 9	1.017	1.106		1.0615

## Sheet: Figure 1H
Kinetics of CADA in CHO.CD4 cells
		PMA				mean
	0 h	1	1	1		1
	0.5 h	0.224	0.397			0.3105
	1 h	0.201	0.256	0.262		0.239667
	2 h	0.232	0.289	0.302		0.274333
	3 h	0.459	0.472			0.4655
	4 h	0.654	0.597	0.604		0.618333
	6 h	0.785	0.814			0.7995
		CADA
	0 h	1	1	1		1
	0.5 h	1	0.973			0.9865
	1 h	0.903	0.896	0.86		0.886333
	2 h	0.665	0.662	0.66		0.662333
	3 h	0.525	0.515			0.52
	4 h	0.361	0.383	0.39		0.378
	6 h	0.207	0.251			0.229
		PMA + CADA
	0 h	1	1	1		1
	0.5 h	0.232	0.197			0.2145
	1 h	0.176	0.148	0.163		0.162333
	2 h	0.099	0.104	0.126		0.109667
	3 h	0.09	0.121			0.1055
	4 h	0.1	0.096	0.107		0.101
	6 h	0.089	0.106			0.0975

## Sheet: Figure 2D
Scintillation counting of cytosolic and membrane fractions from CHO and CHO.CD4 cells
			cytosolic fraction						membrane fraction
			CHO						CHO
		DMSO	CADA	CHX				DMSO	CADA	CHX
		97.9	90.1	17.8				105.3	93	17.8
		94.4	97.4	22.4				96.8	96	25.1
		104.2	98.1					97.4	96.7
		100.7	101.7					96.3	99.6
	mean	99.3	96.825	20.1			mean	98.95	96.325	21.45
	STD	4.16093	4.86304	3.25269			STD	4.25715	2.7097	5.16188
			CHO.CD4						CHO.CD4
		DMSO	CADA	CHX				DMSO	CADA	CHX
		94.7	86.6	23.1				104.4	89.2	18.1
		87.3	89.1	30.7				97.2	93	23.6
		103.5	99.5					99.1	88.5
		103.2	99.1					99.6	93.9
	mean	97.175	93.575	26.9			mean	100.075	91.15	20.85
	STD	7.74484	6.69098	5.37401			STD	3.06309	2.69629	3.88909

## Sheet: Figure 3A+B
CD4 expression level in CADA-treated cells transfected with CD4 mutants
	A
		hCD4 WT		0.07
		hCD4-426		0.055
		hCD4-CD8		0.05
	B
		mCD4 WT		0.877
		hCD4-mD1		0.107
		hCD4-mD2		0.083

## Sheet: Figure 4B
Effect of CADA on CD4 expression in HEK293T transfected cells - wild-type CD4 and truncated CD4
			CADA	hCD4 WT						mean	STD
			0.08		0.93	0.99	0.96	0.95		0.9575	0.025
			0.4		0.37	0.5	0.53	0.51		0.4775	0.0727438
			2		0.08	0.08	0.11	0.18		0.1125	0.0471699
			10		0.03	0.04	0.04	0.1		0.0525	0.0320156
			50		0.03	0.03	0.04	0.05		0.0375	0.00957427
			CADA	hCD4-201						mean	STD
			0.08		0.83	0.91	0.96	0.916667		0.904167	0.0541859
			0.4		0.41	0.52	0.51	0.87037		0.577593	0.201405
			2		0.08	0.08	0.12	0.154483		0.108621	0.035922
			10		0.04	0.06	0.03	0.14961		0.0699025	0.0545824
			50		0.03	0.05	0.03			0.0366667	0.011547

## Sheet: Figure 4E
Translocation efficiency data from phosphorimager analysis
		hCD4 WT
		0.26
		0.32
		0.23
		0.38
	mean	0.2975
		hCD4-201
		0.24
		0.32
		0.35
		0.31
	mean	0.305
		mCD4-186
		0.9202
	mean	0.9202
		pPL
		0.8364
		0.9321
		0.842717
		0.942779
	mean	0.888499
		[hCD4]-pPL
		0.3834
		0.4008
		0.478015
	mean	0.420738
		[hCD4]-(7)-pPL
		0.2075
		0.2734
		0.263905
		0.391488
	mean	0.284073

[truncated: 24 more sheets: Figure 5A, Figure 5B, Figure 5C, Figure 5E, Figure 6C, Figure 6D, Figure 7D, Figure 7E, Figure S1A, Figure S1C, Figure S1E, Figure S1F, Figure S3B, Figure S4A, Figure S4B, Figure S4C, Figure S4D, Figure S5B, Figure S5C, Figure S5D …]
